# Supplementary material for: 24-Epibrassinolide Enhanced Plant Antioxidant System and Cadmium Bioavailability Under Soil Cadmium Stress
Source: Plants (Basel). 2025 Mar 2;14(5):765. doi: 10.3390/plants14050765 (PMC11902201; doi:10.3390/plants14050765)
Supplement: Supplementary file 1 [file plants-14-00765-s001.zip]

Archive with 1 entries (1 files):
- plants-3426928-supplementary.pdf
